# Supplementary material for: Aβ40 Aggregation under Changeable Conditions
Source: Int J Mol Sci. 2023 May 7;24(9):8408. doi: 10.3390/ijms24098408 (PMC10179685; doi:10.3390/ijms24098408)
Supplement: Supplementary file 1 [file ijms-24-08408-s001.zip]

Archive with 1 entries (1 files):
- ijms-2356744-supplementary.pdf
